# Supplementary material for: Ly6/uPAR Protein from Asterias rubens Starfish Stimulates Migration and Invasion of Human Epithelial and Immune Cells
Source: Mar Drugs. 2025 Dec 19;24(1):3. doi: 10.3390/md24010003 (PMC12843386; doi:10.3390/md24010003)
Supplement: Supplementary file 1 [file marinedrugs-24-00003-s001.zip]

Archive with 1 entries (1 files):
- marinedrugs-4008955-supplementary.pdf
